# Supplementary material for: A predictive Bayesian network that risk stratifies patients undergoing Barrett’s surveillance for personalized risk of developing malignancy
Source: PLoS One. 2020 Oct 12;15(10):e0240620. doi: 10.1371/journal.pone.0240620 (PMC7549831; doi:10.1371/journal.pone.0240620)
Supplement: S2 Table — (XLSX) [file pone.0240620.s003.xlsx]

## Sheet: Sheet1
Author (year of publication)	DOI	Study population (n=)	Age	Male	ethnicity	smoking	alcohol	segment length >5cm/>3cm	H.Hernia presence	H.Hernia size > 4cm	H.pylori	GERD > 5yrs	GERD presence	PPI use	BMI	visible seg	Dysplasia	NSAIDS/aspirin	Aspirin	NSAID	PragueM	Prague C	number index biopsies	number interval scopes	number interval biopsies	FHX	Duration BE	Statin	Metformin	Insulin	Waist:Hip ratio	Socio-Economic	Diabetes	H2A	Ulcer	Stricture	Asymtomatic	GI bleeding	Anaemia	Dysphagia	Nausea/vomit	Weight loss >5ng	Epigastric pain	VitD	Steroids	Nodules	Multifocality	Candida	ACEi
Abnet CC	doi: 10.1038/sj.bjc.6604880	228																	Yes	Yes
Alnasser (2019)	10.1503/cjs.008716	518	Yes (>60)					Yes (longer)		No			No																						No
Alvi MA	doi:10.1158/1078-0432.CCR-12-2880	46	No	No				No
Anandasaabapathy et al., 2017	10.1002/cncr.22451	109	No	Yes	No	No	No	Yes	No	Yes	No	Yes	No	No	No		Yes
Anaparthy, Gaddam, Kanakadandi, et al 2013	10.1016/j.cgh.2013.05.007	1175	NO	NO	NO	-	-	YES	NO			NO	-	NO	NO	-	-		NO	NO								-			-	-
Anders M	doi:10.1136/gutjnl-2015-309642	428	Yes					Yes
Anderson et al (2007)	DOI: 10.3748/wjg.v13.i10.1585	711													Yes (>BMI)
Anderson LA	doi:10.1158/0008-5472.CAN-05-4253	451	No	No		Yes	Yes								Yes (>28)				Yes	Yes
Anderson, Cantwell, Watson, et al 2009	10.1053/j.gastro.2008.12.005	941	-	-	-	-	NO	-	-			-	-	-	-	-	-		-	-								-			-	-
Avidan B	doi:10.1111/j.1572-0241.2002.05902.x	1320				No	No	Yes	Yes																							YES
Bhat et al., 2011	10.1093/jnci/djr203	8522	Yes	Yes				Yes									Yes
Brown (2018)	10.1097/SLA.0000000000002179	2591	yes	yes				Yes (>3cm)		no			no	yes	no																													no	no			yes	no
Buttar NS	doi:10.1053/gast.2001.25111	100	No	No		No		No				No			No (>30)		Yes (diffuse HGD)										No																			Yes
Caygill (2011)	DOI: 10.1097/MEG.0b013e3283489dcf	6064
Chandrasekat et al., 2019	10.1055/a-0869-7960	4097						Yes									Yes
Coleman et al., 2012	10.1053/j.gastro.2011.10.034	3167	Yes	Yes		Yes	No	Yes									Yes
Coleman, H.G. Bhat, S. K. Murray, L.J., McManus (2014)	https://doi.org/10.1038/ajg.2014.10	3148	Yes	Yes		Yes		Yes	No				No	No			Yes	No	No	No												No		No	Yes	No	Yes	No	No	No	No	Yes	No
Craig S Brown, Brittany Lapin, Chi Wang (2014)	10.1007/s00464-014-3548-0	1342	No	No				Yes	No					No	No				No																									Yes	No
Curvers WL	doi:10.1016/j.gie.2008.10.026	90														Yes
de Jonge et al., 2010	10.1136/gut.2009.176701	42207	Yes	Yes													Yes
Dong et al., 2018	10.1053/j.gastro.2017.12.003	3288	Yes	Yes		Yes						Yes			Yes		Yes	Yes	Yes	Yes
Duan L	doi:10.1158/1055-9965.EPI-07-0664	938																	Yes	Yes
Duits LC 2016	http://dx.doi.org/10.1053/j.gastro.2016.12.008	255															Yes										Yes																				No
Dunn JM	doi: 10.1038/sj.bjc.6605688	44	No	No				No
El-Serag	doi:10.1136/gutjnl-2014-308865	29536	Yes	No	No									Yes
Enestvedt BK	http://dx.doi.org/10.1016/j.gie.2013.03.167	119															Yes
Falk	10.1053/S1542-3565(05)00606-3	839						Yes
Farrow DC	PMID:9488582	293																	Yes	Yes
Gaddam S	https://doi.org/10.1053/j.gastro.2013.05.040	1401
Galipeau PC	doi: 10.1371/journal.pmed.0040067	243																		Yes
Gammon, Schoenberg, Ahsan, et al 1997	10.1093/jnci/89.17.1277	1838	-	-	-	YES	YES - wine	-	-			-	-	-	-	-	-		-	-								-			-	NO
Gatenby et al., 2016	10.3748/wjg.v22.i4810592	1136	Yes					Yes									Yes							Yes
Guardino et al., 2006	10.1111/j.1572-0241.2006.00736.x	261	Yes
Gupta N	doi: 10.1016/j.gie.2012.04.470	112
Hage et al., 2004	10.1080/0036552041003524	105		Yes				Yes
Hameeteman W	https://doi.org/10.1016/S0016-5085(89)80011-3	50															Yes
Hardikar et al (2014)	DOI: 10.1158/1055-9965.EPI-14-0384	397
Hardikar et al., 2013	10.1371/journal.pone.0052192	411	Yes	Yes	No	Yes	No								No			No	No	No											No
Hashem B, El-serag, Thomas V Aguirre, (2004)	10.1111/j.1572-0241.2004.30228.x	236			Yes			Yes						No
Heiko Pohl,		1017		Yes											Yes					No								Yes	No	No				No
Hilman et al., 2004	10.5694/j.1326-5377.2004.tb05991.x	350		Yes
Holmberg et al., 2018	10.1007/s00464-018-6590-5	8171	Yes	Yes				Yes		No		No	No				Yes				Yes	No
Holmberg(2016)	10.1016/j.ejca.2016.12.037	7932																									Yes
Horvath et al., 2014	10.1111/jgh.12696	85	No	No		No	No	Yes		No				No	No		Yes	No	No	No			No	No	No	No	No
Hvid- Jensen (2011)	10.1056/NEJMoa1103042	11028															Yes										No
Iftikhar S (1991)	10.1136/gut.33.9.1155	102						Yes (longer)
Iyer, Borah, Heien, Chak 2016	10.1016/S0016-5085(14)60437-6	9667	YES	YES	-	NO	NO	-	-			-	-	NO	YES	-	-		-	NO								YES			-	-
Jankowski	10.1016/S0140-6736(18)31388-6	2557												No					No
Jin Z	doi: 10.1158/0008-5472.CAN-09-0028	195	Yes	No	No	No	No	No						No	No				Yes	Yes						No								No
Jing Dong,	10.1053/j.gastro.2017.12.003	7976	Yes	Yes		Yes							Yes		Yes					Yes
Jung et al., 2011	10.1038/ajg.2011.130	355	Yes	Yes		Yes	Yes	Yes	Yes	Yes	No		Yes	Yes	Yes		Yes	Yes	Yes	Yes
Kantor (2012)	10.1158/1055-9965.EPI-11-1014	411																										no
Kariyawasam VC	doi:10.1016/j.gie.2011.12.025	75						Yes
Kastelein (2013)	10.1136/gutjnl-2012-303594.	635
Kastelein et al,. 2013	10.1016/j.cgh.2012.11.014	540	Yes	Yes		Yes	Yes	Yes					Yes	Yes	Yes		Yes
Kastelein et al., 2011	10.1053/j.gastro.2011.08.036	570	Yes	No		No	No	Yes					No		No		Yes	Yes		Yes				No				Yes
Kestens (2016)	10.1016/j.cgh.2015.12.027	1579	No	no				No									yes										Yes
Krishnamoorthi R	http://dx.doi.org/10.1016/j.gie.2015.12.036	9660	Yes	Yes (male)		No			No					Yes	Yes (BMI 30-34.9)					No								Yes	No				No
Krishnamoorthi, Ramos, Crews, et al 2017	10.1016/j/cgh.2017.02.019	480	NO	NO	-	-	-	NO	-			-	-	-	-	-	-			-								-			-	-
Lagergren, Bergstrom, Lindgren, Nyren 2000	10.1002/(SICI)1097-0215	1438	-	-	-	YES	YES	-	-			-	-	-	-	-	-		-	-								-			-	-
Liao LM	doi:10.1053/j.gastro.2011.11.019	7680												Yes					Yes	Yes
Lim et al., 2007	10.1055/s-2007-966592	356															Yes
Lou Z et al (2014)	DOI: 10.1371/journal.pone.0105612	6867					No
Lyer et al., 2014	10.1016/S0016-5085(14)60437-6	12373	Yes	Yes		Yes	Yes							Yes	Yes			Yes	Yes	Yes								Yes	No	No
Montgomery E	doi:10.1053/hupa.2001.2351	138	Yes (>60 years)	Yes (male)													Yes
Moyes(2015)	10.1136/gutjnl-2015-309978	722															Yes
Nguyen DM	doi: 10.1053/j.gastro.2010.02.045	11823																	Yes	Yes								Yes
Nguyen DM	doi: 10.1016/j.cgh.2009.06.001	344	No	No	No			Yes						Yes				Yes	Yes	Yes
Oberg et al., 2005	10.1097/01.sla.0000.167864.46462.9f	140	No	No		No		Yes		No		Yes			Yes		Yes								No
Parasa(2017)	10.1053/j.gastro.2017.12.009	2697	No	Yes	No	Yes			No					No	No	No			No	No						No								No
Peters Y	doi: https://doi.org/10.1016/j.cgh.2018.08.033	12728						No (BE <1cm)									Yes
Pieter j F de Jonge, Mark van Blankenstein, (2010)	10.1136/gut.2009.176701	42207	Yes	Yes													Yes
Prashanthi (2015)	10.1016/j.cgh.2014.07.049	299	Yes	Yes				Yes (longer)		No			No				Yes										Yes								No											Yes	Yes
PRATEEK SHARMA(2006)	10.1016/j.cgh.2006.03.001	1376
Rajesh Krishnamoorthi, Siddharth Singh, Karthik Ragunathan (2018)	10.1016/j.cgh.2017.11.044	74943	Yes	Yes		Yes	No	Yes						Yes	No		Yes											Yes
Reid BJ	doi: 10.1111/j.1572-0241.2000.02196.x	327															Yes
Ross-Innes, Chettouh, Achileos, et al 2016	10.1016/s2468-1253(16)30118-2	468	YES					YES							YES?													-			YES
Rudolph RW	doi:10.7326/0003-4819-132-8-200004180-00003	309						No
Rugge et al., 2012	10.1097/SLA.0b013e3182737a7e	841	Yes	No				Yes		Yes	No		No			Yes	Yes
Sadeghi S	doi:10.1158/1055-9965.EPI-07-2852	1102																	Yes	Yes
Salemme, Villanacci, Cengia, et al 2015	10.1016/j.dld.2015.10021	647	-	-	-	-	-	-	-			-	-	-	-	-	YES			-								-			-	-
Sato et al., 2008	10.1371/journal.pone.0001890	118		Yes				Yes									Yes
Sato, Jin, Schulmann, et al 2008	10.1371/journal.pone.0001890	62															YES
Sharmila Anandasabapathy, Jagriti Jhamb, Marta Davila (2006)	10.1002/cncr.22451	109	No	Yes	No	No		Yes	No	Yes	No	Yes		No			Yes
Shivaram Bhat, Helen G Coleman, Fouad Yousef (2010)	10.1093/jnci/djr203	8522	Yes	Yes				Yes								No	Yes
Sikkema et al,. 2011	10.1038/ajg.2011.153	713	Yes	Yes		Yes	Yes	Yes					Yes		Yes		Yes	Yes	Yes	Yes							Yes (>10 years)
Singh S	http://dx.doi.org/10.1136/gutjnl-2013-305997	2813												Yes
Skacel M 2002	doi:10.1111/j.1572-0241.2000.03348.x	43															Yes
Small AJ	doi:10.1053/j.gastro.2015.04.013	170	No	No	No	No		No						Yes	No		Yes		No																											Yes
Solanky et al (2018)	DOI: 10.1097/MCG.0000000000001027	619						Yes				No					Yes																		No											Yes
Srivastava (2007)	10.1097/PAS.0b013e318078ce91	31																																													No
Srivastava A	doi: 10.1111/j.1572-0241.2007.01073.x	77															Yes
Tavakkoli (2016)	10.1016/S0016-5085(16)30681-3	202		yes (male)													yes										yes
Thaeavej, Hagen, Peters, et al 2005	10.1007/s00464-005-0255-x	31	NO	NO	-	-	-	NO	NO			-	NO	-	-	YES	YES		-	-								-			-	-
Theron et al (2016)	DOI: 10.1177/2050640616632419	671		No				Yes									Yes
Van Olphen (2017)	ISBN: 978-94-92683-46-5 (Thesis)	635
Van Rahden, Stein, Wever, et al 2008	10.1111/j.1442-2050.2008.00857.x	1438	-	-	-	-	-	-	-			-	-	-	-	-	YES		-	-								-			-	-
Veugelers PJ	https://doi.org/10.1111/j.1442-2050.2006.00602.x	431				Yes													Yes	Yes
Vieth et al., 2006	10.1055/s-2006-944993	748															Yes
Von Rahden et al., 2008	10.1111/j.1442-2050.2008.00857.x	1438															Yes
Wani (2011)	10.1053/j.gastro.2011.06.055.	210	no					no																			No																				No
Wani S	doi:10.1053/j.gastro.2011.06.055	210															Yes
Wani, Falk, Hall, et al 2011	10.1016/j.cgh.2010.11.008	1204	NO	-	-	NO	-	YES	No			-	-	-	-	-	Yes	Yes	No	NO								-			-	-
Weijian Zhu, MD, Henry D. Appelman, MD, Joel K. Greenson, MD (2009)	10.1309/AJCP78CKIOJWOVFN	127															Yes
Westom et al, 2004	10.1111/j.1572-0241.2004.30426.x	324	Yes					Yes
Weston (2001)	10.1111/j.1572-0241.2001.03851.x	48															Yes
Weston (2004)	10.1111/j.1572-0241.2004.30426.x	550	no					Yes (longer)		Yes	yes- absence of
Weston AP	doi:10.1111/j.1572-0241.1999.01602.x	108						Yes (>2cm)	Yes								Yes
Whiteman, Sadeghi, Pandeya, et al 2008	10.1136/gut.2007.131375	2373	-	-	-	-	-	-	-			-	YES	-	YES	-	-		-									-			-	-
Won-Tak choi, Mary J Emond, Peter S Rabinovitch (2015)	10.1038/ctg.2015.7	96	No					No	No								Yes
Wright TA	doi: 10.1093/dote/10.3.196	113									No
Wu, Wan, Bernstein 2001	10.1023/a:1011290704728	2298	-	-	-	YES	NO	-	-			-	-	-	YES	-	-		-	-								-			-	-
Zhang S	https://doi.org/10.1038/bjc.2014.127	5446																	Yes	Yes
Zhifeng L (2014)	10.1371/journal.pone.0105612	882					No
[truncated: 53 more columns]
