# Supplementary material for: A predictive Bayesian network that risk stratifies patients undergoing Barrett’s surveillance for personalized risk of developing malignancy
Source: PLoS One. 2020 Oct 12;15(10):e0240620. doi: 10.1371/journal.pone.0240620 (PMC7549831; doi:10.1371/journal.pone.0240620)
Supplement: S3 Table — (XLSX) [file pone.0240620.s004.xlsx]

## Sheet: Sheet1
Variable	Norm Weight
Dysplasia	0.604386
Male Sex	0.433835
Age	0.431799
Segment Length	0.278324
Statin	0.266967
PPI Use	0.205565
BMI	0.191952
Smoking	0.176528
Aspirin	0.148037
NSAID	0.141012
Alcohol	0.105634
Duration of Barrett's Surveillance	0.0397189
GERD present	0.0255401
Prague M	0.0206951
Visible Segment	0.0185108
GERD > 5years	0.017362
Hiatus Hernia Size	0.0158504
Blood type o-ve	0.0153586
Hiatus Hernia Present	0.0124827
Ethnicity	0.0098445
Asymptomatic	0.0079731
Weight loss	0.0079731
Candida infection	0.0065623
Socio economic status	0.0053238
H.pylori	0.0052605
VitD	0.0049806
Nodularity	0.0030089
Ulcer	0.0029025
No. interval scopes	0.002268
Low fruit diet	0.0018007
Waist:hip ratio	0.0011131
Vit C	0.0010916
CRP>	0.0010055
Multifocal lesions	0.0005033
Location 6 & 12 o'clock	0.0003013
Location 2 & 5 o'clock	0.0001899
ACEi	0
Anaemia	0
Diabetes	0
Dysphagia	0
Epigastric pain	0
Family history	0
GI bleed	0
H2 A	0
Insulin	0
Iron	0
Low vegetable diet	0
Metformin	0
Multivitamin	0
Nausea/ vomiting	0
No, interval biopsies	0
No. index biopsies	0
Prague C	0
Prarcetamol	0
Steroids	0
Stricture	0
